# Supplementary material for: The ovine hepatic mitochondrial proteome: Understanding seasonal weight loss tolerance in two distinct breeds
Source: PLoS One. 2019 Feb 20;14(2):e0212580. doi: 10.1371/journal.pone.0212580 (PMC6382166; doi:10.1371/journal.pone.0212580)
Supplement: S1 Table — (XLSX) [file pone.0212580.s002.xlsx]

## Sheet: Master List1
Spot #	Anova (p)	Fold	D1	D2	M2	M1	Checked	Protein FDR Confidence: Combined	Master	Accession	Description	Exp. q-value: Combined	Sum PEP Score	Coverage [%]	# Peptides	# PSMs	# Unique Peptides	# Protein Groups	# AAs	MW [kDa]	calc. pI	Score Sequest HT: Sequest HT	# Peptides (by Search Engine): Sequest HT	Found in Sample: [S1] F1: Sample	Modifications
9	0.297	1.7	272.478	306.218	407.153	246.235	FALSE	High	Master Protein	W5QD37	Uncharacterized protein OS=Ovis aries GN=CPS1 PE=3 SV=1	0	175.378	49	54	149	54	1	1500	164.6	6.77	292.6	54	High
183	0.774	1.2	8259.06	8433.86	8645.38	9860.52	FALSE	High	Master Protein	W5PDK7	Propionyl-CoA carboxylase beta subunit OS=Ovis aries GN=PCCB PE=4 SV=1	0	54.252	42	16	28	16	1	550	59.3	7.46	48.33	16	High
204	0.004	1.3	103600	125200	131800	126000	FALSE	High	Master Protein	W5NRK4	Glutamate dehydrogenase OS=Ovis aries GN=GLUD1 PE=3 SV=1	0	242.896	70	33	198	33	1	522	57.7	7.59	433.3	33	High
270	0.209	1.4	4260.3	4787.49	4185.33	5879.31	FALSE	High	Master Protein	W5PDG3	Glyceraldehyde-3-phosphate dehydrogenase OS=Ovis aries GN=GAPDH PE=3 SV=1	0	32.061	41	10	22	9	1	334	36	8.35	37.55	10	High
324	0.459	1.2	28120	30860	25350	30640	FALSE	High	Master Protein	B3VSC1	Regucalcin OS=Ovis aries PE=2 SV=1	0	67.538	56	14	27	14	1	299	33.4	5.62	77.91	14	High
337	0.094	1.5	26710	30060	38880	32400	FALSE	High	Master Protein	A0A088Q711	20beta-hydroxysteroid dehydrogenase type 2 OS=Ovis aries GN=hsd20b2 PE=2 SV=1	0	70.295	55	18	35	18	1	313	34.7	9.36	73.76	18	High
355	0.815	1.2	10210	12080	10620	10170	FALSE	High	Master Protein	W5PF12	Hydroxysteroid 17-beta dehydrogenase 10 OS=Ovis aries GN=HSD17B10 PE=3 SV=1	0	60.197	74	12	14	12	1	261	27.2	8.28	40.06	12	High
430	0.025	1.7	8733.55	14210	9794.3	8540.81	FALSE	High	Master Protein	W5PIG6	Uncharacterized protein OS=Ovis aries GN=ENO1 PE=3 SV=1	0	29.35	25	7	11	7	1	452	49.3	7.05	28.36	7	High
440	0.307	1.2	48870	44940	56010	47720	FALSE	High	Master Protein	G3CH53	Acetyl-Coenzyme A acyltransferase 2 OS=Ovis aries GN=ACAA2 PE=3 SV=2	0	78.991	61	13	36	13	1	397	42.1	8.1	67.6	13	High
445	0.016	1.4	127300	151800	177400	153500	FALSE	High	Master Protein	W5PSR9	Flavin-containing monooxygenase OS=Ovis aries GN=FMO1 PE=3 SV=1	0	51.285	34	15	23	15	1	532	60.1	8.51	65.1	15	High
451	0.33	1.4	29780	33290	31350	40790	FALSE	High	Master Protein	Q29496	Cytochrome P450 3A24 OS=Ovis aries GN=CYP3A24 PE=2 SV=1	0	52.642	40	20	25	11	1	503	57.3	9.03	35.76	20	High
461	0.025	1.5	25080	28030	24190	36870	FALSE	High	Master Protein	W5PEC3	Annexin OS=Ovis aries GN=ANXA6 PE=3 SV=1	0	144.732	50	35	66	35	1	753	84.2	6.28	112.4	35	High
467	0.031	1.9	137100	73500	109600	101400	FALSE	High	Master Protein	W5PEC3	Annexin OS=Ovis aries GN=ANXA6 PE=3 SV=1	0	112.135	54	39	108	39	1	753	84.2	6.28	247.47	39	High
468	0.028	1.7	30460	35720	30890	51440	FALSE	High	Master Protein	W5NZA9	Amine oxidase OS=Ovis aries GN=MAOB PE=3 SV=1	0	34.881	43	13	21	12	1	451	50.9	7.33	24.29	13	High
469	0.063	1.7	6433.11	8250.19	10620	10290	FALSE	High	Master Protein	B2LYK9	Voltage-dependent anion channel 1 OS=Ovis aries GN=VDAC1 PE=2 SV=1	0	22.115	48	8	10	7	1	283	30.7	8.54	12.14	8	High
471	0.286	1.2	21210	20910	25420	22900	FALSE	High	Master Protein	W5P1S3	Solute carrier family 25 member 13 OS=Ovis aries GN=SLC25A13 PE=3 SV=1	0	106.714	56	26	40	20	1	675	74.1	8.62	84.45	26	High
486	0.876	1.1	66100	69870	71020	69210	FALSE	High	Master Protein	W5Q216	Succinate dehydrogenase [ubiquinone] flavoprotein subunit, mitochondrial OS=Ovis aries GN=SDHA PE=3 SV=1	0	64.535	37	16	39	16	1	680	74.5	8.09	76.11	16	High
492	0.169	1.3	100700	103000	127700	119900	FALSE	High	Master Protein	W5QA37	Carboxylic ester hydrolase OS=Ovis aries GN=LOC101116336 PE=3 SV=1	0	185.961	60	28	102	20	1	565	62.1	5.99	207.87	28	High
494	0.138	1.2	73830	86770	85850	86180	FALSE	High	Master Protein	W5Q1L2	Uncharacterized protein OS=Ovis aries GN=HSPD1 PE=3 SV=1	0	146.606	63	29	48	14	1	573	61	5.87	110.17	29	High
512	0.34	1.3	15670	12800	13680	17180	FALSE	High	Master Protein	W5NQC6	Enoyl-CoA hydratase, short chain 1 OS=Ovis aries GN=ECHS1 PE=3 SV=1	0	42.737	38	10	62	10	1	291	31.1	7.64	116.79	10	High
529	0.113	1.3	30420	33470	25160	25750	FALSE	High	Master Protein	W5P8S8	Aldehyde dehydrogenase 1 family member L1 OS=Ovis aries GN=ALDH1L1 PE=3 SV=1	0	54.38	32	23	42	10	1	934	102.2	6.39	79.63	23	High
530	0.386	1.3	16830	20140	15280	20130	FALSE	High	Master Protein	W5PFI3	Nicotinamide nucleotide transhydrogenase OS=Ovis aries GN=NNT PE=4 SV=1	0	109.468	29	25	49	25	1	1082	113.5	8.16	97.97	25	High
532	0.567	1.2	42990	40480	36600	42620	FALSE	High	Master Protein	Q5MIB5	Glycogen phosphorylase, liver form OS=Ovis aries GN=PYGL PE=2 SV=3	0	85.811	46	37	67	37	1	851	97.4	6.79	110.76	37	High
537	0.006	1.4	33830	39250	45370	47780	FALSE	High	Master Protein	W5PEP7	ATP synthase subunit beta OS=Ovis aries GN=ATP5B PE=3 SV=1	0	224.445	80	30	145	30	1	528	56.2	5.27	330.97	30	High
541	0.118	1.5	18190	20160	17460	13830	FALSE	High	Master Protein	W5NRK4	Glutamate dehydrogenase OS=Ovis aries GN=GLUD1 PE=3 SV=1	0	60.499	42	19	35	19	1	522	57.7	7.59	65.88	19	High
570	0.419	1.3	19420	21900	23410	25820	FALSE	High	Master Protein	W5PF12	Hydroxysteroid 17-beta dehydrogenase 10 OS=Ovis aries GN=HSD17B10 PE=3 SV=1	0	74.725	74	13	71	13	1	261	27.2	8.28	148.18	13	High
578	0.228	1.5	89110	61420	85080	67340	FALSE	High	Master Protein	W5PN69	Uncharacterized protein OS=Ovis aries GN=LOC101109111 PE=4 SV=1	0	42.328	47	13	32	5	1	323	36.7	8.05	47.42	13	High
579	0.007	1.3	114800	103500	131000	135400	FALSE	High	Master Protein	P51975	Corticosteroid 11-beta-dehydrogenase isozyme 1 OS=Ovis aries GN=HSD11B1 PE=2 SV=3	0	77.613	53	18	72	18	1	292	32.1	8.73	145.32	18	High
585	0.529	1.1	87780	94220	90060	96290	FALSE	High	Master Protein	W5QJ31	Methylenetetrahydrofolate dehydrogenase, cyclohydrolase and formyltetrahydrofolate synthetase 1 OS=Ovis aries GN=MTHFD1 PE=3 SV=1	0	85.783	33	24	50	24	1	977	105.8	7.93	83.27	24	High
587	0.325	1.3	25490	19120	21700	24630	FALSE	High	Master Protein	W5Q1C7	Uncharacterized protein OS=Ovis aries GN=ADH1C PE=3 SV=1	0	43.164	49	14	30	14	1	378	40.5	8.16	53.99	14	High
589	0.161	1.5	110600	73530	96880	105400	FALSE	High	Master Protein	W5QAX3	Actin gamma 1 OS=Ovis aries GN=ACTG1 PE=3 SV=1	0	131.039	68	18	46	1	1	377	42	5.48	127.17	18	High
592	0.417	1.2	59720	56770	69620	70650	FALSE	High	Master Protein	W5P3W5	Hydroxysteroid 17-beta dehydrogenase 11 OS=Ovis aries GN=HSD17B11 PE=3 SV=1	0	60.356	54	13	36	12	1	317	35.1	9.11	69.99	13	High
595	0.065	1.3	27840	28370	23590	31810	FALSE	High	Master Protein	W5PFR8	Fructose-1,6-bisphosphatase 1 OS=Ovis aries GN=FBP1 PE=3 SV=1	0	50.843	48	14	32	14	1	338	36.8	7.66	52.1	14	High
596	0.089	1.4	53730	46890	40400	39340	FALSE	High	Master Protein	W5P8G0	Delta-aminolevulinic acid dehydratase OS=Ovis aries GN=ALAD PE=3 SV=1	0	22.538	36	10	11	10	1	340	37.2	6.79	15.62	10	High
602	0.622	1.2	120100	131900	132700	115000	FALSE	High	Master Protein	W5Q7Q6	Epoxide hydrolase OS=Ovis aries GN=EPHX1 PE=3 SV=1	0	82.117	58	23	73	23	1	451	52.1	7.83	115.29	23	High
603	0.227	1.4	39940	38390	29570	39720	FALSE	High	Master Protein	G3CH53	Acetyl-Coenzyme A acyltransferase 2 OS=Ovis aries GN=ACAA2 PE=3 SV=2	0	97.651	67	18	50	18	1	397	42.1	8.1	91.13	18	High
605	0.206	1.3	19730	15660	19020	20150	FALSE	High	Master Protein	W5PCQ8	Uncharacterized protein OS=Ovis aries GN=SLC25A4 PE=3 SV=1	0	28.943	44	11	22	5	1	299	32.9	9.8	33.22	11	High
609	0.905	1.2	6504.32	7529.88	7994.69	7170.04	FALSE	High	Master Protein	W5NY50	ATP synthase subunit alpha OS=Ovis aries GN=ATP5A1 PE=3 SV=1	0	75.815	46	19	41	19	1	553	59.7	9.19	78.98	19	High
611	0.104	1.3	60740	66360	67770	77700	FALSE	High	Master Protein	W5NY50	ATP synthase subunit alpha OS=Ovis aries GN=ATP5A1 PE=3 SV=1	0	45.364	37	16	20	16	1	553	59.7	9.19	30.67	16	High
619	0.778	1.1	4476.31	4474.78	4342.84	3931.59	FALSE	High	Master Protein	B6UV59	Hydroxyacyl-coenzyme A dehydrogenase/3-ketoacyl-coenzyme A thiolase/enoyl-coenzyme A hydratase (Trifunctional protein) alpha subunit OS=Ovis aries GN=HADHA PE=2 SV=1	0	67.458	36	18	33	18	1	763	83.2	9.06	57.79	18	High
625	0.714	1.1	33910	31830	31420	32950	FALSE	High	Master Protein	W5PZC8	Microsomal triglyceride transfer protein OS=Ovis aries GN=MTTP PE=4 SV=1	0	182.968	51	42	123	42	1	894	99.6	8.34	224.06	42	High
626	0.362	1.3	11240	11600	10090	9221.28	FALSE	High	Master Protein	Q5MIB5	Glycogen phosphorylase, liver form OS=Ovis aries GN=PYGL PE=2 SV=3	0	123.845	45	32	65	29	1	851	97.4	6.79	108.5	32	High
628	0.66	1.1	29950	33420	31340	32810	FALSE	High	Master Protein	W5NRK4	Glutamate dehydrogenase OS=Ovis aries GN=GLUD1 PE=3 SV=1	0	141.519	64	29	88	29	1	522	57.7	7.59	232.17	29	High
631	0.007	1.4	56300	69770	77840	78500	FALSE	High	Master Protein	W5NY50	ATP synthase subunit alpha OS=Ovis aries GN=ATP5A1 PE=3 SV=1	0	117.791	54	22	109	22	1	553	59.7	9.19	246.51	22	High
636	0.309	1.2	136300	154400	151700	126900	FALSE	High	Master Protein	W5PTR5	Heat shock protein family A (Hsp70) member 5 OS=Ovis aries GN=HSPA5 PE=3 SV=1	0	146.587	48	26	65	24	1	656	72.5	5.2	163.36	26	High
638	0.815	1.1	21730	21260	23120	21270	FALSE	High	Master Protein	W5QC35	Protein disulfide-isomerase OS=Ovis aries GN=PDIA4 PE=3 SV=1	0	47.049	30	16	30	16	1	647	72.5	5.02	42.95	16	High
641	0.051	1.7	32280	18740	27730	29150	FALSE	High	Master Protein	P14639	Serum albumin OS=Ovis aries GN=ALB PE=1 SV=1	0	31.068	25	15	17	2	1	607	69.1	6.15	29.36	15	High
643	0.951	1.1	43660	50130	47680	48760	FALSE	High	Master Protein	C6JUQ0	Protein disulfide-isomerase OS=Ovis aries GN=PDIA3 PE=2 SV=1	0	138.871	58	30	69	30	1	505	57	6.65	152.27	30	High
645	0.136	1.5	81210	67740	84060	103600	FALSE	High	Master Protein	W5P608	Uncharacterized protein OS=Ovis aries GN=LOC101107486 PE=3 SV=1	0	56.707	30	14	22	8	1	496	56.7	7.74	39.39	14	High
648	0.589	1.1	93430	100500	101200	104000	FALSE	High	Master Protein	W5PLW6	Acyl-CoA dehydrogenase, very long chain OS=Ovis aries GN=ACADVL PE=4 SV=1	0	60.947	33	17	22	17	1	707	75.8	8.88	41.15	17	High
